# Supplementary material for: Joint effects of voluntary participation and group selection on the evolution of altruistic punishment
Source: PLoS One. 2022 May 4;17(5):e0268019. doi: 10.1371/journal.pone.0268019 (PMC9067692; doi:10.1371/journal.pone.0268019)
Supplement: S1 Data — We presented the simulation data for Figs 1 and 2. (XLSX) [file pone.0268019.s002.xlsx]

## Sheet: Sheet1
Group Size	Relative	Nonparticipation (exit) Payoff	Freq of Cooperation (voluntary parti)	Freq of Nonpunishing Coop (contribution)	Freq of Puishing Coop (punishment)	Freq of Defection	Freq of Nonparticipation (Extier)	Freq of Coop (compusory parti)
20	0	0.8	0.615929	0.268643	0.347287	0.303168	0.0809021	0.657325
20	10	0.85	0.593422	0.262239	0.331183	0.296146	0.110432	0.657325
20	20	0.9	0.566306	0.252645	0.313661	0.279469	0.154226	0.657325
20	30	0.95	0.522384	0.234971	0.287413	0.254899	0.222718	0.657325
20	40	1	0.458953	0.209381	0.249573	0.22189	0.319157	0.657325
20	50	1.05	0.355098	0.167199	0.187899	0.181573	0.463329	0.657325
20	60	1.1	0.231393	0.116551	0.114842	0.136604	0.632003	0.657325
20	70	1.15	0.134407	0.0716364	0.0627709	0.0936093	0.771983	0.657325
20	80	1.2	0.0796559	0.0457875	0.0338683	0.0658871	0.854457	0.657325
20	90	1.25	0.0528469	0.0322703	0.0205766	0.0500797	0.897073	0.657325
20	100	1.3	0.0394088	0.0248102	0.0145987	0.040428	0.920163	0.657325
40	0	0.8	0.551858	0.252651	0.299207	0.381904	0.0662383	0.576731
40	10	0.85	0.547644	0.249996	0.297648	0.363887	0.0884682	0.576731
40	20	0.9	0.531922	0.244218	0.287704	0.339583	0.128495	0.576731
40	30	0.95	0.490994	0.227573	0.263421	0.301419	0.207587	0.576731
40	40	1	0.401561	0.188168	0.213392	0.23781	0.360629	0.576731
40	50	1.05	0.2204	0.110361	0.110039	0.152675	0.626924	0.576731
40	60	1.1	0.0801035	0.0470096	0.0330939	0.0833513	0.836545	0.576731
40	70	1.15	0.0440025	0.0281092	0.0158933	0.0556193	0.900378	0.576731
40	80	1.2	0.0324896	0.0214558	0.0110339	0.0430019	0.924508	0.576731
40	90	1.25	0.0271673	0.0179692	0.00919813	0.0348897	0.937943	0.576731
40	100	1.3	0.0236521	0.0157371	0.00791494	0.0303172	0.946031	0.576731
60	0	0.8	0.482955	0.237752	0.245204	0.452996	0.0640489	0.487028
60	10	0.85	0.477668	0.234143	0.243525	0.438187	0.0841446	0.487028
60	20	0.9	0.479468	0.234946	0.244522	0.399359	0.121173	0.487028
60	30	0.95	0.460124	0.22326	0.236864	0.337153	0.202724	0.487028
60	40	1	0.351487	0.173779	0.177708	0.244375	0.404138	0.487028
60	50	1.05	0.108326	0.0609872	0.047339	0.113243	0.77843	0.487028
60	60	1.1	0.0441392	0.0288613	0.0152779	0.0639992	0.891862	0.487028
60	70	1.15	0.0325244	0.0217198	0.0108046	0.0472522	0.920223	0.487028
60	80	1.2	0.0273463	0.0182682	0.00907814	0.0374311	0.935223	0.487028
60	90	1.25	0.0240522	0.0160505	0.00800165	0.0318553	0.944093	0.487028
60	100	1.3	0.0216248	0.0144153	0.00720943	0.0279419	0.950433	0.487028
80	0	0.8	0.342288	0.187124	0.155164	0.590982	0.0667304	0.301602
80	10	0.85	0.374326	0.19895	0.175377	0.539606	0.0860683	0.301602
80	20	0.9	0.416727	0.21668	0.200047	0.460972	0.122302	0.301602
80	30	0.95	0.413885	0.212957	0.200928	0.376949	0.209166	0.301602
80	40	1	0.302547	0.156279	0.146269	0.240925	0.456527	0.301602
80	50	1.05	0.0627389	0.0396292	0.0231097	0.0920868	0.845174	0.301602
80	60	1.1	0.0369735	0.024755	0.0122185	0.0571352	0.905891	0.301602
80	70	1.15	0.0298157	0.019952	0.00986369	0.043268	0.926916	0.301602
80	80	1.2	0.0257317	0.0172336	0.00849815	0.0355732	0.938695	0.301602
80	90	1.25	0.0229582	0.0153159	0.00764235	0.0303721	0.94667	0.301602
80	100	1.3	0.0208891	0.0139411	0.00694806	0.026809	0.952302	0.301602
100	0	0.8	0.205483	0.131477	0.0740061	0.724547	0.0699703	0.193427
100	10	0.85	0.25851	0.153542	0.104968	0.651413	0.090077	0.193427
100	20	0.9	0.313894	0.177009	0.136885	0.556735	0.129371	0.193427
100	30	0.95	0.350907	0.190117	0.16079	0.422111	0.226982	0.193427
100	40	1	0.231619	0.125618	0.106002	0.219897	0.548484	0.193427
100	50	1.05	0.0468199	0.0314201	0.0153998	0.0797216	0.873458	0.193427
100	60	1.1	0.0342039	0.0229982	0.0112057	0.0529152	0.912881	0.193427
100	70	1.15	0.0286447	0.0191894	0.0094553	0.0409245	0.930431	0.193427
100	80	1.2	0.0249276	0.0166563	0.00827131	0.0339547	0.941118	0.193427
100	90	1.25	0.0223913	0.014972	0.00741933	0.0294139	0.948195	0.193427
100	100	1.3	0.0204234	0.0136515	0.00677192	0.0260161	0.95356	0.193427
120	0	0.8	0.139783	0.103114	0.0366688	0.788777	0.0714394	0.144384
120	10	0.85	0.16041	0.111668	0.048742	0.746079	0.093511	0.144384
120	20	0.9	0.219296	0.136789	0.0825075	0.644599	0.136105	0.144384
120	30	0.95	0.301279	0.171009	0.13027	0.454079	0.244641	0.144384
120	40	1	0.206351	0.11446	0.091891	0.203627	0.590022	0.144384
120	50	1.05	0.041959	0.0284746	0.0134844	0.0738351	0.884206	0.144384
120	60	1.1	0.0329632	0.0221668	0.0107964	0.0503672	0.91667	0.144384
120	70	1.15	0.0277945	0.0186603	0.00913415	0.0398051	0.9324	0.144384
120	80	1.2	0.0245548	0.0164323	0.0081225	0.0329592	0.942486	0.144384
120	90	1.25	0.0220273	0.0147674	0.00725985	0.0287672	0.949206	0.144384
120	100	1.3	0.020199	0.0134526	0.00674647	0.0253815	0.95442	0.144384
