# Supplementary material for: Joint effects of voluntary participation and group selection on the evolution of altruistic punishment
Source: PLoS One. 2022 May 4;17(5):e0268019. doi: 10.1371/journal.pone.0268019 (PMC9067692; doi:10.1371/journal.pone.0268019)
Supplement: S2 Data — We presented the simulation data for Fig 3. (XLSX) [file pone.0268019.s003.xlsx]

## Sheet: Sheet1
Group Size	Group Interaction	Nonparticipants' Payoff	Frequency of Cooperation	Frequency of Nonpunishing Coop (contribution)	Frequency of Punishing Coop (punishment)	Frequency of Defection	Frequency of Nonparticipation	Coop Difference	Defection Difference	Nonparticipation Difference
20	MoreCoop	N/A (compulsory parti)	0.657325	0.285285	0.372041	0.342675	0
20	MoreCoop	0.925	0.550272	0.245161	0.305111	0.266056	0.183672	-0.107053	-0.0766183	0.183672
40	MoreCoop	N/A (compulsory parti)	0.576731	0.264567	0.312164	0.423269	0
40	MoreCoop	0.925	0.515909	0.238095	0.277814	0.323354	0.160737	-0.0608215	-0.0999152	0.160737
60	MoreCoop	N/A (compulsory parti)	0.487028	0.243258	0.24377	0.512972	0
60	MoreCoop	0.925	0.472297	0.229944	0.242353	0.372972	0.154731	-0.0147308	-0.14	0.154731
80	MoreCoop	N/A (compulsory parti)	0.301602	0.174207	0.127395	0.698398	0
80	MoreCoop	0.925	0.425106	0.21821	0.206896	0.421367	0.153528	0.123504	-0.277031	0.153528
100	MoreCoop	N/A (compulsory parti)	0.193427	0.129387	0.0640399	0.806573	0
100	MoreCoop	0.925	0.350006	0.191226	0.15878	0.486978	0.163016	0.156579	-0.319595	0.163016
120	MoreCoop	N/A (compulsory parti)	0.144384	0.107895	0.0364894	0.855616	0
120	MoreCoop	0.925	0.263127	0.155656	0.107471	0.561244	0.175629	0.118743	-0.294372	0.175629
