# Supplementary material for: Joint effects of voluntary participation and group selection on the evolution of altruistic punishment
Source: PLoS One. 2022 May 4;17(5):e0268019. doi: 10.1371/journal.pone.0268019 (PMC9067692; doi:10.1371/journal.pone.0268019)
Supplement: S1 Code — We presented the code of the current agent-based model. (NLOGO) [file pone.0268019.s004.nlogo]

turtles-own [exiter contributor punish fitness decision selected]
patches-own [patchfractionexiters patchfractioncontributors NoWar nra patchfitness] ;; exiters = nonparticipants in public goods provision

globals [b nGroups Totpop fractioncontributors fractionpunishers fractionexiters avgcont avgnonpunish avgpunish avgdef avgexit] ;; exiters = nonparticipants in public goods provision
;; In the Interface, the switch named "exit-option?" can determine whether or not nonparticipation is available (compulsory = "off" vs. voluntary participation = "on")
;; And the switch named "setting2" must be set to be "more coop" to replicate our model results: a group with more cooperators takes over another group with fewer cooperators
to setup
  __clear-all-and-reset-ticks
  set b 0.5; indiviudal benefit from a local public good if all group members cooperate
  ;set c 0.2; cost of cooperation
  ;p 0.8; cost of being punished
  ;k 0.2 ; cost of punishing
  ;set m 0.01 ; mixing rate
  ;set mu 0.01 ; mutation rate
  ;set ex 0.015; probability of conflict
  set nGroups 128
  set Totpop (nGroups * PopSize)
  set-default-shape turtles "circle"
  create-turtles Totpop
  set fractioncontributors 0
  ask patches [
    set NoWar 0
    set fractioncontributors 0
    set fractionpunishers 0
    set patchfitness 0
    set nra 0]

  let bool 0
  ask turtles [
    set contributor 0
    set punish 0
    set exiter 0 ; extiers = nonparticipants
    set size 0.1
    set bool 0
    while [bool = 0]
    [
      setxy random-pxcor random-pycor
      if ([nra] of patch xcor ycor < PopSize) [set bool 1 ask patch xcor ycor [ set nra nra + 1]]
    ]]
  ask one-of patches [
    ask turtles-here [ set contributor 1 set punish 1 set exiter 0]
  ]
  setup-plot
end

to go
  calfitness
  imitation
  ask patches [set NoWar 1]
  intergroup
  mutation
  do-plot
  tick
end

to mutation
  ifelse exit-option? [ ; presence of exit = nonparticipation option
    ask turtles [
      if (random-float 1 <= mu) [ifelse contributor = 0 [set contributor 1][set contributor 0]]
      if (random-float 1 <= mu) [ifelse punish = 0 [set punish 1][set punish 0]]
      if (random-float 1 <= mu) [ifelse exiter = 0 [set exiter 1][set exiter 0]]
      if contributor = 0 [set punish 0]
    ]
  ]
  [; absence of exit
    ask turtles [
      if (random-float 1 <= mu) [ifelse contributor = 0 [set contributor 1][set contributor 0]]
      if (random-float 1 <= mu) [ifelse punish = 0 [set punish 1][set punish 0]]
      if contributor = 0 [set punish 0]
    ]
  ]
end

to calfitness
; calculation of the payoffs when turtles made decisions on cooperation and punishment in the groups.
  ifelse exit-option? [ ; presence of exit = nonparticipation option
    let NRexit 0
    let Ncont 0
    let NPun 0
    ask patches [
      set NRexit 0
      set Ncont 0
      set NPun 0
      set patchfitness 0
      ask turtles-here [
        if exiter = 1 [set decision 2 set NRexit NRexit + 1] ; exiter's decision = 2
        if exiter = 0 and contributor = 0 [set decision 0] ; defector's decision = 0
        let temp random-float 1
           if (exiter = 0 and contributor = 1) and temp < error-rate [set decision 0] ; error occurs that contributor's decision = 0
           if (exiter = 0 and contributor = 1) and temp >= error-rate [set decision 1 set Ncont Ncont + 1]
      ]
      if ((Ncont <= PopSize) and (setting != "no punish"))[
        ask turtles-here [if punish = 1 [set NPun NPun + 1]]
      ]
      ask turtles-here [
        set fitness 1 + (NCont * b) / PopSize
        if decision = 1 [set fitness fitness - c]
        if setting = "punish" [
          if punish = 1 [set fitness fitness - k * ((Popsize - Ncont - NRexit) / Popsize)]
          if decision = 0 [set fitness fitness - p * (NPun / PopSize)]
          if decision = 2 [set fitness exitpayoff] ; fitness - c -(Ncont * b) / PopSize + r * b]
        ]
        set patchfitness patchfitness + fitness
      ]
    ]
  ][ ; absence of exit (=nonparticipation)
    let Ncont 0
    let NPun 0
    ask patches [
      set Ncont 0
      set NPun 0
      set patchfitness 0
      ask turtles-here [
        ifelse contributor = 0 or random-float 1 < error-rate [set decision  0][set decision 1 set Ncont Ncont + 1]
      ]
      if ((Ncont <= PopSize) and (setting != "no punish"))[
        ask turtles-here [if punish = 1 [set NPun NPun + 1]]
      ]
      ask turtles-here [
        set fitness 1 + (NCont * b) / PopSize
        if decision = 1 [set fitness fitness - c]
        if setting = "punish" [
          if (punish = 1) [set fitness fitness - k * ((Popsize - Ncont) / Popsize)]
          if decision = 0 [set fitness fitness - p * (NPun / PopSize)]
        ]
        set patchfitness patchfitness + fitness
      ]
    ]
  ]
end

to imitation
  ifelse exit-option? [ ; presence of exit(=nonparticipation)
    ask patches [
    let model self
    let bool 0
    ask turtles-here [
      ifelse random-float 1.0 >= m [
        set model one-of turtles-here][
          set bool 0
          while [bool = 0] [
            set model one-of turtles
            ifelse (([xcor] of model = pxcor) and ([ycor] of model = pycor))[][set bool 1]
          ]
        ]
        if ([fitness] of model + fitness) * random-float 1.0 > (fitness) [
          set exiter [exiter] of model
          set contributor [contributor] of model
          set punish [punish] of model
        ]
    ]
    set patchfractioncontributors 0
    set patchfractionexiters 0
    ask turtles-here [
      if (decision = 1) [set patchfractioncontributors patchfractioncontributors + 1]
      if (decision = 2) [set patchfractionexiters patchfractionexiters + 1]
    ]
    set patchfractioncontributors patchfractioncontributors / PopSize
    set patchfractionexiters patchfractionexiters / PopSize
    ]
  ][ ; absence of exit
    ask patches [
    let model self
    let bool 0
    ask turtles-here [
      ifelse random-float 1.0 >= m [
        set model one-of turtles-here][
          set bool 0
          while [bool = 0] [
            set model one-of turtles
            ifelse (([xcor] of model = pxcor) and ([ycor] of model = pycor))[][set bool 1]
          ]
        ]
        if ([fitness] of model + fitness) * random-float 1.0 > (fitness) [
          set contributor [contributor] of model
          set punish [punish] of model
        ]
    ]
    set patchfractioncontributors 0
    ask turtles-here [
      if (decision = 1) [ set patchfractioncontributors patchfractioncontributors + 1]
    ]
    set patchfractioncontributors patchfractioncontributors / PopSize
    ]
  ]
end

to intergroup
  ifelse exit-option? [ ; presence of exit(=nonparticipation). There are two types of group interactions (see setting 2). Use the Chooser botton on Interface
    if setting2 = "more coop" [ ; the more-coop is the same as the intergroup procedure above, except for exiter
      let coopdif 0
      ask turtles [set selected 0]
      ask patches [
        let opponent self
        let winner self
        let loser self
        if ((random-float 1.0 < ex) and (NoWar = 1)) [
          set NoWar 0
          set opponent one-of patches with [NoWar = 1]
          ask opponent [set NoWar 0]
          set coopdif ([patchfractioncontributors] of opponent - patchfractioncontributors)
          ifelse random-float 1.0 < (0.5 * (1 + coopdif)) [
            set winner opponent set loser self
            ask turtles-here [
              let otherturtle self
              ask opponent [set otherturtle one-of turtles-here with [selected = 0]]
              set contributor [contributor] of otherturtle
              set punish [punish] of otherturtle
              set exiter [exiter] of otherturtle
              ask otherturtle [set selected 1]
            ]
          ][
            set winner self set loser opponent
            ask opponent [
              ask turtles-here [
                let otherturtle self
                ask winner [set otherturtle one-of turtles-here with [selected = 0]]
                set contributor [contributor] of otherturtle
                set punish [punish] of otherturtle
                set exiter [exiter] of otherturtle
                ask otherturtle [set selected 1]
              ]
            ]
          ]
        ]
      ]
     ] ; the end of the more-coop setting
    if setting2 = "less exit" [ ; the less-exit group interaction begins
      let exitdif 0
      ask turtles [set selected 0]
      ask patches [
        let opponent self
        let winner self
        let loser self
        if ((random-float 1.0 < ex) and (NoWar = 1)) [
          set NoWar 0
          set opponent one-of patches with [NoWar = 1]
          ask opponent [set NoWar 0]
          set exitdif (patchfractionexiters - [patchfractionexiters] of opponent)
          ifelse random-float 1.0 < (0.5 * (1 + exitdif)) [
            set winner opponent set loser self
            ask turtles-here [
              let otherturtle self
              ask opponent [set otherturtle one-of turtles-here with [selected = 0]]
              set contributor [contributor] of otherturtle
              set punish [punish] of otherturtle
              set exiter [exiter] of otherturtle
              ask otherturtle [set selected 1]
            ]
          ]
          [
            set winner self set loser opponent
            ask opponent [
              ask turtles-here [
                let otherturtle self
                ask winner [set otherturtle one-of turtles-here with [selected = 0]]
                set contributor [contributor] of otherturtle
                set punish [punish] of otherturtle
                set exiter [exiter] of otherturtle
                ask otherturtle [set selected 1]
              ]
            ]
          ]
        ]
      ]
    ] ; the end of the less-exit setting
  ] ; the end of the presence of exit(=nonparticipation)
  [ ; The absence of exit (=nonparticipation) begins
    let coopdif 0
    ask turtles [set selected 0]
    ask patches [
      let opponent self
      let winner self
      let loser self
      if ((random-float 1.0 < ex) and (NoWar = 1)) [
        set NoWar 0
        set opponent one-of patches with [NoWar = 1]
        ask opponent [set NoWar 0]
        set coopdif ([patchfractioncontributors] of opponent - patchfractioncontributors)
        ifelse random-float 1.0 < (0.5 * (1 + coopdif)) [
          set winner opponent set loser self
          ask turtles-here [
            let otherturtle self
            ask opponent [set otherturtle one-of turtles-here with [selected = 0]]
            set contributor [contributor] of otherturtle
            set punish [punish] of otherturtle
            ask otherturtle [set selected 1]
          ]
        ]
        [
          set winner self set loser opponent
          ask opponent [
            ask turtles-here [
              let otherturtle self
              ask winner [set otherturtle one-of turtles-here with [selected = 0]]
              set contributor [contributor] of otherturtle
              set punish [punish] of otherturtle
              ask otherturtle [set selected 1]
            ]
          ]
        ]
      ]
    ]
  ]
end

to do-plot
  let totcont count turtles with [exiter = 0 and contributor = 1] ; # cooperators
  let totnonpunish count turtles with [exiter = 0 and contributor = 1 and punish = 0] ; # nonpunishing coop.
  let totpunish count turtles with [exiter = 0  and contributor = 1 and punish = 1] ; # punishing coop.
  let totdef count turtles with [exiter = 0  and contributor = 0] ; Hoon # defectors
  let totexit count turtles with [exiter = 1] ; Hoon # exiters(=nonparticipans)

  set avgcont totcont / Totpop
  set avgnonpunish totnonpunish / Totpop
  set avgpunish totpunish / Totpop
  set avgdef totdef / Totpop
  set avgexit totexit / Totpop

  set-current-plot "fraction total coop"
  plot avgcont

  set-current-plot "fraction nonpunishing coop"
  plot avgnonpunish

  set-current-plot "fraction punishing coop"
  plot avgpunish

  set-current-plot "fraction defectors"
  plot avgdef

  set-current-plot "fraction exiters"
  plot avgexit

  let avgpcont 0
  ask patches [
    set avgpcont 0
    ask turtles-here [
       set avgpcont avgpcont + contributor
      ]
      set avgpcont avgpcont / PopSize
      set pcolor (80 + 9 * avgpcont)
  ]

end

to setup-plot ;; set up plotting
  set-current-plot "fraction total coop"
  set-plot-y-range 0 1

  set-current-plot "fraction nonpunishing coop"
  set-plot-y-range 0 1

  set-current-plot "fraction punishing coop"
  set-plot-y-range 0 1

  set-current-plot "fraction defectors"
  set-plot-y-range 0 1

  set-current-plot "fraction exiters"
  set-plot-y-range 0 1

  let avgpcont 0
  ask patches [
    set avgpcont 0
    ask turtles-here [
      set avgpcont avgpcont + contributor
    ]
    set avgpcont avgpcont / PopSize
    set pcolor (80 + 9 * avgpcont)
  ]
end
@#$#@#$#@
GRAPHICS-WINDOW
285
10
1093
419
-1
-1
50.0
1
10
1
1
1
0
1
1
1
0
15
0
7
0
0
1
ticks
30.0

BUTTON
57
11
130
44
NIL
setup
NIL
1
T
OBSERVER
NIL
NIL
NIL
NIL
1

BUTTON
162
10
225
43
NIL
go
T
1
T
OBSERVER
NIL
NIL
NIL
NIL
1

PLOT
8
57
271
207
fraction nonpunishing coop
NIL
NIL
0.0
10.0
0.0
1.0
true
false
"" ""
PENS
"fnonpunish" 1.0 0 -13345367 true "" ""

PLOT
7
210
274
360
fraction punishing coop
NIL
NIL
0.0
10.0
0.0
10.0
true
false
"" ""
PENS
"frpunish" 1.0 0 -10899396 true "" ""

SLIDER
1103
12
1258
45
PopSize
PopSize
0
120
100.0
10
1
NIL
HORIZONTAL

SLIDER
1106
95
1260
128
p
p
0
1
0.8
0.1
1
NIL
HORIZONTAL

SLIDER
1107
134
1260
167
k
k
0
1
0.2
0.1
1
NIL
HORIZONTAL

SLIDER
1108
172
1262
205
c
c
0
1
0.2
0.1
1
NIL
HORIZONTAL

SLIDER
1109
210
1263
243
m
m
0
0.1
0.01
0.01
1
NIL
HORIZONTAL

SLIDER
1108
249
1265
282
mu
mu
0
0.1
0.01
0.01
1
NIL
HORIZONTAL

SLIDER
1110
285
1266
318
ex
ex
0
0.1
0.015
0.0050
1
NIL
HORIZONTAL

CHOOSER
9
403
131
448
setting
setting
"no punish" "punish"
1

SLIDER
1109
322
1266
355
error-rate
error-rate
0
1
0.02
0.01
1
NIL
HORIZONTAL

CHOOSER
138
368
256
413
setting2
setting2
"more coop" "less exit"
0

PLOT
754
206
1022
368
fraction exiters
NIL
NIL
0.0
10.0
0.0
10.0
true
false
"" ""
PENS
"default" 1.0 0 -955883 true "" ""

PLOT
752
42
1021
199
fraction defectors
NIL
NIL
0.0
10.0
0.0
1.0
true
false
"" ""
PENS
"default" 1.0 0 -2674135 true "" ""

SLIDER
1104
55
1258
88
exitpayoff
exitpayoff
0.8
1.2
0.8
0.001
1
NIL
HORIZONTAL

PLOT
293
140
556
297
fraction total coop
NIL
NIL
0.0
10.0
0.0
1.0
true
false
"" ""
PENS
"default" 1.0 0 -16777216 true "" ""

SWITCH
11
365
132
398
exit-option?
exit-option?
1
1
-1000

@#$#@#$#@
This is a Netlogo implementation of the model described in Shin, H.C., Vallury, S., Janssen, M., and Yu, D.J. (2021). Joint effects of voluntary participation and group selection on the evolution of altruistic punishment (in preparation for submission)

This model is based on a model which was developed by Dr. Marco A. Janssen to replicate Boyd et al.(2003).

References

1. Marco Janssen (2019, March 09). “Evolution of altruistic punishment” (Version 1.2.0). CoMSES Computational Model Library. Retrieved from: https://www.comses.net/codebases/2223/releases/1.2.0/

2. Boyd, R., Gintis, H., Bowles, S. & Richerson, P. J. (2003) The evolution of altruistic punishment, Proceedings of the National Academy of Science of the United States of America 100(6): 3531-3535


This program is free software; you can redistribute it and/or modify it under the
terms of the GNU General Public License as published by the Free Software Foundation; either version 2 of the License, or (at your option) any later version. This program is distributed in the hope that it will be useful, but WITHOUT ANY WARRANTY; without even the implied warranty of MERCHANTABILITY or FITNESS FOR A PARTICULAR PURPOSE. See the GNU General Public License for more details. You should have received a copy of the GNU General Public License along with this program. If not, see <http://www.gnu.org/licenses/>.
@#$#@#$#@
default
true
0
Polygon -7500403 true true 150 5 40 250 150 205 260 250

airplane
true
0
Polygon -7500403 true true 150 0 135 15 120 60 120 105 15 165 15 195 120 180 135 240 105 270 120 285 150 270 180 285 210 270 165 240 180 180 285 195 285 165 180 105 180 60 165 15

arrow
true
0
Polygon -7500403 true true 150 0 0 150 105 150 105 293 195 293 195 150 300 150

box
false
0
Polygon -7500403 true true 150 285 285 225 285 75 150 135
Polygon -7500403 true true 150 135 15 75 150 15 285 75
Polygon -7500403 true true 15 75 15 225 150 285 150 135
Line -16777216 false 150 285 150 135
Line -16777216 false 150 135 15 75
Line -16777216 false 150 135 285 75

bug
true
0
Circle -7500403 true true 96 182 108
Circle -7500403 true true 110 127 80
Circle -7500403 true true 110 75 80
Line -7500403 true 150 100 80 30
Line -7500403 true 150 100 220 30

butterfly
true
0
Polygon -7500403 true true 150 165 209 199 225 225 225 255 195 270 165 255 150 240
Polygon -7500403 true true 150 165 89 198 75 225 75 255 105 270 135 255 150 240
Polygon -7500403 true true 139 148 100 105 55 90 25 90 10 105 10 135 25 180 40 195 85 194 139 163
Polygon -7500403 true true 162 150 200 105 245 90 275 90 290 105 290 135 275 180 260 195 215 195 162 165
Polygon -16777216 true false 150 255 135 225 120 150 135 120 150 105 165 120 180 150 165 225
Circle -16777216 true false 135 90 30
Line -16777216 false 150 105 195 60
Line -16777216 false 150 105 105 60

car
false
0
Polygon -7500403 true true 300 180 279 164 261 144 240 135 226 132 213 106 203 84 185 63 159 50 135 50 75 60 0 150 0 165 0 225 300 225 300 180
Circle -16777216 true false 180 180 90
Circle -16777216 true false 30 180 90
Polygon -16777216 true false 162 80 132 78 134 135 209 135 194 105 189 96 180 89
Circle -7500403 true true 47 195 58
Circle -7500403 true true 195 195 58

circle
false
0
Circle -7500403 true true 0 0 300

circle 2
false
0
Circle -7500403 true true 0 0 300
Circle -16777216 true false 30 30 240

cow
false
0
Polygon -7500403 true true 200 193 197 249 179 249 177 196 166 187 140 189 93 191 78 179 72 211 49 209 48 181 37 149 25 120 25 89 45 72 103 84 179 75 198 76 252 64 272 81 293 103 285 121 255 121 242 118 224 167
Polygon -7500403 true true 73 210 86 251 62 249 48 208
Polygon -7500403 true true 25 114 16 195 9 204 23 213 25 200 39 123

cylinder
false
0
Circle -7500403 true true 0 0 300

dot
false
0
Circle -7500403 true true 90 90 120

face happy
false
0
Circle -7500403 true true 8 8 285
Circle -16777216 true false 60 75 60
Circle -16777216 true false 180 75 60
Polygon -16777216 true false 150 255 90 239 62 213 47 191 67 179 90 203 109 218 150 225 192 218 210 203 227 181 251 194 236 217 212 240

face neutral
false
0
Circle -7500403 true true 8 7 285
Circle -16777216 true false 60 75 60
Circle -16777216 true false 180 75 60
Rectangle -16777216 true false 60 195 240 225

face sad
false
0
Circle -7500403 true true 8 8 285
Circle -16777216 true false 60 75 60
Circle -16777216 true false 180 75 60
Polygon -16777216 true false 150 168 90 184 62 210 47 232 67 244 90 220 109 205 150 198 192 205 210 220 227 242 251 229 236 206 212 183

fish
false
0
Polygon -1 true false 44 131 21 87 15 86 0 120 15 150 0 180 13 214 20 212 45 166
Polygon -1 true false 135 195 119 235 95 218 76 210 46 204 60 165
Polygon -1 true false 75 45 83 77 71 103 86 114 166 78 135 60
Polygon -7500403 true true 30 136 151 77 226 81 280 119 292 146 292 160 287 170 270 195 195 210 151 212 30 166
Circle -16777216 true false 215 106 30

flag
false
0
Rectangle -7500403 true true 60 15 75 300
Polygon -7500403 true true 90 150 270 90 90 30
Line -7500403 true 75 135 90 135
Line -7500403 true 75 45 90 45

flower
false
0
Polygon -10899396 true false 135 120 165 165 180 210 180 240 150 300 165 300 195 240 195 195 165 135
Circle -7500403 true true 85 132 38
Circle -7500403 true true 130 147 38
Circle -7500403 true true 192 85 38
Circle -7500403 true true 85 40 38
Circle -7500403 true true 177 40 38
Circle -7500403 true true 177 132 38
Circle -7500403 true true 70 85 38
Circle -7500403 true true 130 25 38
Circle -7500403 true true 96 51 108
Circle -16777216 true false 113 68 74
Polygon -10899396 true false 189 233 219 188 249 173 279 188 234 218
Polygon -10899396 true false 180 255 150 210 105 210 75 240 135 240

house
false
0
Rectangle -7500403 true true 45 120 255 285
Rectangle -16777216 true false 120 210 180 285
Polygon -7500403 true true 15 120 150 15 285 120
Line -16777216 false 30 120 270 120

leaf
false
0
Polygon -7500403 true true 150 210 135 195 120 210 60 210 30 195 60 180 60 165 15 135 30 120 15 105 40 104 45 90 60 90 90 105 105 120 120 120 105 60 120 60 135 30 150 15 165 30 180 60 195 60 180 120 195 120 210 105 240 90 255 90 263 104 285 105 270 120 285 135 240 165 240 180 270 195 240 210 180 210 165 195
Polygon -7500403 true true 135 195 135 240 120 255 105 255 105 285 135 285 165 240 165 195

line
true
0
Line -7500403 true 150 0 150 300

line half
true
0
Line -7500403 true 150 0 150 150

link
true
0
Line -7500403 true 150 0 150 300

link direction
true
0
Line -7500403 true 150 150 30 225
Line -7500403 true 150 150 270 225

pentagon
false
0
Polygon -7500403 true true 150 15 15 120 60 285 240 285 285 120

person
false
0
Circle -7500403 true true 110 5 80
Polygon -7500403 true true 105 90 120 195 90 285 105 300 135 300 150 225 165 300 195 300 210 285 180 195 195 90
Rectangle -7500403 true true 127 79 172 94
Polygon -7500403 true true 195 90 240 150 225 180 165 105
Polygon -7500403 true true 105 90 60 150 75 180 135 105

plant
false
0
Rectangle -7500403 true true 135 90 165 300
Polygon -7500403 true true 135 255 90 210 45 195 75 255 135 285
Polygon -7500403 true true 165 255 210 210 255 195 225 255 165 285
Polygon -7500403 true true 135 180 90 135 45 120 75 180 135 210
Polygon -7500403 true true 165 180 165 210 225 180 255 120 210 135
Polygon -7500403 true true 135 105 90 60 45 45 75 105 135 135
Polygon -7500403 true true 165 105 165 135 225 105 255 45 210 60
Polygon -7500403 true true 135 90 120 45 150 15 180 45 165 90

square
false
0
Rectangle -7500403 true true 30 30 270 270

square 2
false
0
Rectangle -7500403 true true 30 30 270 270
Rectangle -16777216 true false 60 60 240 240

star
false
0
Polygon -7500403 true true 151 1 185 108 298 108 207 175 242 282 151 216 59 282 94 175 3 108 116 108

target
false
0
Circle -7500403 true true 0 0 300
Circle -16777216 true false 30 30 240
Circle -7500403 true true 60 60 180
Circle -16777216 true false 90 90 120
Circle -7500403 true true 120 120 60

tree
false
0
Circle -7500403 true true 118 3 94
Rectangle -6459832 true false 120 195 180 300
Circle -7500403 true true 65 21 108
Circle -7500403 true true 116 41 127
Circle -7500403 true true 45 90 120
Circle -7500403 true true 104 74 152

triangle
false
0
Polygon -7500403 true true 150 30 15 255 285 255

triangle 2
false
0
Polygon -7500403 true true 150 30 15 255 285 255
Polygon -16777216 true false 151 99 225 223 75 224

truck
false
0
Rectangle -7500403 true true 4 45 195 187
Polygon -7500403 true true 296 193 296 150 259 134 244 104 208 104 207 194
Rectangle -1 true false 195 60 195 105
Polygon -16777216 true false 238 112 252 141 219 141 218 112
Circle -16777216 true false 234 174 42
Rectangle -7500403 true true 181 185 214 194
Circle -16777216 true false 144 174 42
Circle -16777216 true false 24 174 42
Circle -7500403 false true 24 174 42
Circle -7500403 false true 144 174 42
Circle -7500403 false true 234 174 42

turtle
true
0
Polygon -10899396 true false 215 204 240 233 246 254 228 266 215 252 193 210
Polygon -10899396 true false 195 90 225 75 245 75 260 89 269 108 261 124 240 105 225 105 210 105
Polygon -10899396 true false 105 90 75 75 55 75 40 89 31 108 39 124 60 105 75 105 90 105
Polygon -10899396 true false 132 85 134 64 107 51 108 17 150 2 192 18 192 52 169 65 172 87
Polygon -10899396 true false 85 204 60 233 54 254 72 266 85 252 107 210
Polygon -7500403 true true 119 75 179 75 209 101 224 135 220 225 175 261 128 261 81 224 74 135 88 99

wheel
false
0
Circle -7500403 true true 3 3 294
Circle -16777216 true false 30 30 240
Line -7500403 true 150 285 150 15
Line -7500403 true 15 150 285 150
Circle -7500403 true true 120 120 60
Line -7500403 true 216 40 79 269
Line -7500403 true 40 84 269 221
Line -7500403 true 40 216 269 79
Line -7500403 true 84 40 221 269

x
false
0
Polygon -7500403 true true 270 75 225 30 30 225 75 270
Polygon -7500403 true true 30 75 75 30 270 225 225 270
@#$#@#$#@
NetLogo 6.1.1
@#$#@#$#@
@#$#@#$#@
@#$#@#$#@
<experiments>
  <experiment name="P100_Less_exitpayoff 1.050_100runs" repetitions="100" sequentialRunOrder="false" runMetricsEveryStep="true">
    <setup>setup</setup>
    <go>go</go>
    <timeLimit steps="2000"/>
    <metric>avgcont</metric>
    <metric>avgnonpunish</metric>
    <metric>avgpunish</metric>
    <metric>avgdef</metric>
    <metric>avgexit</metric>
    <enumeratedValueSet variable="PopSize">
      <value value="100"/>
    </enumeratedValueSet>
    <enumeratedValueSet variable="exit-option?">
      <value value="true"/>
    </enumeratedValueSet>
    <enumeratedValueSet variable="setting2">
      <value value="&quot;less exit&quot;"/>
    </enumeratedValueSet>
    <enumeratedValueSet variable="exitpayoff">
      <value value="1.05"/>
    </enumeratedValueSet>
    <enumeratedValueSet variable="setting">
      <value value="&quot;punish&quot;"/>
    </enumeratedValueSet>
    <enumeratedValueSet variable="p">
      <value value="0.8"/>
    </enumeratedValueSet>
    <enumeratedValueSet variable="b">
      <value value="0.5"/>
    </enumeratedValueSet>
    <enumeratedValueSet variable="k">
      <value value="0.2"/>
    </enumeratedValueSet>
    <enumeratedValueSet variable="c">
      <value value="0.2"/>
    </enumeratedValueSet>
    <enumeratedValueSet variable="m">
      <value value="0.01"/>
    </enumeratedValueSet>
    <enumeratedValueSet variable="ex">
      <value value="0.015"/>
    </enumeratedValueSet>
    <enumeratedValueSet variable="mu">
      <value value="0.01"/>
    </enumeratedValueSet>
    <enumeratedValueSet variable="error-rate">
      <value value="0.02"/>
    </enumeratedValueSet>
  </experiment>
</experiments>
@#$#@#$#@
@#$#@#$#@
default
0.0
-0.2 0 0.0 1.0
0.0 1 1.0 0.0
0.2 0 0.0 1.0
link direction
true
0
Line -7500403 true 150 150 90 180
Line -7500403 true 150 150 210 180
@#$#@#$#@
0
@#$#@#$#@
